# Supplementary material for: Safe Introduction of Robotic Gastrectomy Facilitated by ICG-Guided Lymphography
Source: J Clin Med. 2026 Jun 11;15(12):4538. doi: 10.3390/jcm15124538 (PMC13302083; doi:10.3390/jcm15124538)
Supplement: Supplementary file 1 [file jcm-15-04538-s001.zip]

Archive with 1 entries (1 files):
- jcm-4308526-supplementary.pdf
